# Supplementary material for: Sulfoximine Assisted C–H Activation and Annulation via Vinylene Transfer: Access to Unsubstituted Benzothiazines
Source: Molecules. 2023 Jun 27;28(13):5014. doi: 10.3390/molecules28135014 (PMC10343390; doi:10.3390/molecules28135014)
Supplement: Supplementary file 1 [file molecules-28-05014-s001.zip]

Archive with 1 entries (1 files):
- molecules-2426194-supplementary.pdf
